# Supplementary material for: Crowdsourced identification of multi-target kinase inhibitors for RET- and TAU- based disease: The Multi-Targeting Drug DREAM Challenge
Source: PLoS Comput Biol. 2021 Sep 14;17(9):e1009302. doi: 10.1371/journal.pcbi.1009302 (PMC8483411; doi:10.1371/journal.pcbi.1009302)
Supplement: S1 Table — “Submitter or Team” indicates which team was scored. “Chemical ID” indicates the ZINC or MolPort identifier for each predicted compound. “InChIKey” indicates the InChiKey for each predicted compound. Columns 4–12 indicate the experimentally-validated binding constant (Kd, nanomolar) for the pro-target or anti-target listed in the column header (>30000 nM indicates it was above the detection limit for the assay). Columns 13–16 indicate the status of the compound with respect to the challenge rules for novelty, drug-like properties, and likelihood to pass the CNS as defined in the challenge scoring rules. The final column indicates the number of points the prediction was given based on the defined scoring criteria. (XLSX) [file pcbi.1009302.s006.xlsx]

## Sheet: Supplemental Table 1
Submitter or Team	Chemical ID	InChIKey	RET	BRAF	SRC	RPS6KB1	MKNK1	TTK	PDPK1	PAK3	MAPK15	tanimoto_required	tanimoto_all	lipinski	points
Zhaoping Xiong	ZINC98209221	SMPGEBOIKULBCT-UHFFFAOYSA-N	29	600	57	3100	22000	4400	>30000	13000	>30000	FALSE	FALSE	FALSE	16
DMIS_MTD	ZINC98209221	SMPGEBOIKULBCT-UHFFFAOYSA-N	29	600	57	3100	22000	4400	>30000	13000	>30000	FALSE	FALSE	FALSE	16
UM-BISBII	ZINC40900273	KUQAFPIBXZKZON-UHFFFAOYSA-N	>30000	170	>30000	>30000	>30000	>30000	>30000	>30000	>30000	TRUE	TRUE	FALSE	8
David Koes	MolPort-044-521-040	IRRLRYRHZRFVHW-UHFFFAOYSA-N	>30000	>30000	18000	>30000	>30000	>30000	>30000	>30000	>30000	TRUE	TRUE	TRUE	7
SuperModels	ZINC12493340	YXTCWPPAQDRWKJ-UHFFFAOYSA-N	>30000	>30000	>30000	>30000	>30000	>30000	>30000	>30000	>30000	TRUE	TRUE	TRUE	7
Huiyuan Chen	ZINC18516586	WHBIGIKBNXZKFE-UHFFFAOYSA-N	>30000	>30000	>30000	>30000	>30000	>30000	>30000	>30000	>30000	TRUE	TRUE	TRUE	7
Masahiro Mochizuki	ZINC22200171	XHEJLXPUJJYRBJ-UHFFFAOYSA-N	>30000	>30000	>30000	>30000	>30000	>30000	>30000	>30000	>30000	TRUE	TRUE	TRUE	7
Stratified	ZINC57510750	YXQVIGAVQUIKEV-UHFFFAOYSA-N	>30000	>30000	>30000	>30000	>30000	>30000	>30000	>30000	>30000	TRUE	TRUE	TRUE	7
Lasige-BioISI - Multi-target Drug Designing	ZINC8718698	WSPSLGIMJPFVRP-UHFFFAOYSA-N	>30000	>30000	>30000	>30000	>30000	>30000	>30000	>30000	>30000	TRUE	TRUE	TRUE	7
Gregory Koytiger	ZINC2833706	WZJICDDFBDLKPE-CMDGGOBGSA-N	>30000	>30000	>30000	>30000	>30000	>30000	>30000	>30000	>30000	TRUE	TRUE	TRUE	7
