# Supplementary material for: Crowdsourced identification of multi-target kinase inhibitors for RET- and TAU- based disease: The Multi-Targeting Drug DREAM Challenge
Source: PLoS Comput Biol. 2021 Sep 14;17(9):e1009302. doi: 10.1371/journal.pcbi.1009302 (PMC8483411; doi:10.1371/journal.pcbi.1009302)
Supplement: S2 Table — “Submitter or Team” indicates which team was scored. “Chemical ID” indicates the ZINC or MolPort identifier for each predicted compound. “InChIKey” indicates the InChiKey for each predicted compound. Columns 4–10 indicate the experimentally-validated binding constant (Kd, nanomolar) for the pro-target or anti-target listed in the column header (>30000 nM indicates it was above the detection limit for the assay). Columns 11–14 indicate the status of the compound with respect to the challenge rules for novelty, drug-like properties, and likelihood to pass the CNS as defined in the challenge scoring rules. The final column indicates the number of points the prediction was given based on the defined scoring criteria. (XLSX) [file pcbi.1009302.s007.xlsx]

## Sheet: Supplemental Table 2
Submitter or Team	Chemical ID	InChIKey	AURKA	FGFR1	MAP3K7	PAK1	PAK3	PIK3CA	STK11	tanimoto_required	tanimoto_all	lipinski	psa	points
Zhaoping Xiong	ZINC3938668	OYONTEXKYJZFHA-SSHUPFPWSA-N	3500	20000	3600	5500	4100	21000	2600	FALSE	FALSE	FALSE	FALSE	11
DMIS_MTD	ZINC18279871	LDEWQRSYYHTQRA-UHFFFAOYSA-N	2700	1700	940	30000	760	>30000	2900	TRUE	TRUE	TRUE	FALSE	9
Huiyuan Chen	ZINC538658	GYHCTFXIZSNGJT-XMMPIXPASA-N	>30000	>30000	>30000	>30000	>30000	>30000	>30000	TRUE	TRUE	TRUE	TRUE	7
Masahiro Mochizuki	ZINC4165365	SKSADRBDFUPCRH-QGZVFWFLSA-N	>30000	>30000	>30000	>30000	>30000	>30000	>30000	TRUE	TRUE	TRUE	TRUE	7
Lasige-BioISI - Multi-target Drug Designing	ZINC10213695	WMXIOEDPFCMCAG-UHFFFAOYSA-N	>30000	>30000	>30000	>30000	>30000	>30000	>30000	TRUE	TRUE	TRUE	TRUE	7
David Koes	ZINC150340658	FOYHOBVZPWIGJM-KCHLEUMXSA-N	>30000	>30000	>30000	>30000	>30000	>30000	>30000	TRUE	TRUE	FALSE	FALSE	7
Gregory Koytiger	ZINC1266	KSMAGQUYOIHWFS-ZETCQYMHSA-N	>30000	>30000	>30000	>30000	>30000	>30000	>30000	TRUE	TRUE	TRUE	TRUE	7
SuperModels	ZINC20351955	HDHFHIYMPLXLRB-UHFFFAOYSA-N	>30000	>30000	>30000	>30000	>30000	>30000	>30000	TRUE	TRUE	TRUE	TRUE	7
