# Supplementary material for: Crowdsourced identification of multi-target kinase inhibitors for RET- and TAU- based disease: The Multi-Targeting Drug DREAM Challenge
Source: PLoS Comput Biol. 2021 Sep 14;17(9):e1009302. doi: 10.1371/journal.pcbi.1009302 (PMC8483411; doi:10.1371/journal.pcbi.1009302)
Supplement: S3 Table — A summary of the performance of various model architectures tested by top performer Zhaoping Xiong using root-mean-square-error calculated using true pIC50 values. (XLSX) [file pcbi.1009302.s008.xlsx]

## Sheet: Supplemental Table 3
Regression models (RMSE of pIC50)	Train (80%)	Valid (10%)	Test (10%)
Predict as the mean of the target	0.605	0.582	0.594
ECFP (multi-task)	0.486	0.521	0.525
Neural Fingerprints (multi-task)	0.458	0.506	0.508
ECFP + Protein Embedding	0.421	0.477	0.48
Neural Fingerprints + Protein Embedding	0.294	0.417	0.414
