# Supplementary material for: Crowdsourced identification of multi-target kinase inhibitors for RET- and TAU- based disease: The Multi-Targeting Drug DREAM Challenge
Source: PLoS Comput Biol. 2021 Sep 14;17(9):e1009302. doi: 10.1371/journal.pcbi.1009302 (PMC8483411; doi:10.1371/journal.pcbi.1009302)
Supplement: S5 Table — Additional hits from top performing teams were characterized using SwissADME to identify compounds with preferred absorption, distribution, metabolism, excretion, and other medicinal chemistry properties. (XLSX) [file pcbi.1009302.s010.xlsx]

## Sheet: Supplemental Table 5
group	id	problem	smiles	link	Canonical SMILES	Formula	MW	#Heavy atoms	#Aromatic heavy atoms	Fraction Csp3	#Rotatable bonds	#H-bond acceptors	#H-bond donors	MR	TPSA	iLOGP	XLOGP3	WLOGP	MLOGP	Silicos-IT Log P	Consensus Log P	ESOL Log S	ESOL Solubility (mg/ml)	ESOL Solubility (mol/l)	ESOL Class	Ali Log S	Ali Solubility (mg/ml)	Ali Solubility (mol/l)	Ali Class	Silicos-IT LogSw	Silicos-IT Solubility (mg/ml)	Silicos-IT Solubility (mol/l)	Silicos-IT class	GI absorption	BBB permeant	Pgp substrate	CYP1A2 inhibitor	CYP2C19 inhibitor	CYP2C9 inhibitor	CYP2D6 inhibitor	CYP3A4 inhibitor	log Kp (cm/s)	Lipinski #violations	Ghose #violations	Veber #violations	Egan #violations	Muegge #violations	Bioavailability Score	PAINS #alerts
zp_cmpd	ZINC000019764794	P1	Cc1c(cnc([C@@H]2CCCCN2C(=O)c2cnccn2)n1)C(=O)Nc1ccc(cc1)Cl	http://zinc.docking.org/substances/ZINC000019764794	Clc1ccc(cc1)NC(=O)c1cnc(nc1C)[C@@H]1CCCCN1C(=O)c1cnccn1	C22H21ClN6O2	436.89	31	18	0.27	6	6	1	120.42	100.97	2.93	2.13	2.95	1.07	3.14	2.44	-3.92	0.052	0.000119	Soluble	-3.88	0.0573	0.000131	Soluble	-7.28	2.31e-05	5.3e-08	Poorly soluble	High	No	Yes	Yes	No	Yes	Yes	Yes	-7.45	0	0	0	0	0	0.55	0
zp_cmpd	ZINC000226094225	P1	CCc1cc(cc(CC)c1NC(=O)c1cn2[C@H](C)Cc3cc(cc(c23)c1=O)Br)Br	http://zinc.docking.org/substances/ZINC000226094225	CCc1cc(Br)cc(c1NC(=O)c1cn2[C@H](C)Cc3c2c(c1=O)cc(c3)Br)CC	C23H22Br2N2O2	518.24	29	16	0.3	5	2	1	126.29	51.1	4.55	6.18	5.83	4.42	6.34	5.47	-7.02	4.9e-05	9.45e-08	Poorly soluble	-7.04	4.76e-05	9.18e-08	Poorly soluble	-9.1	4.15e-07	8.02e-10	Poorly soluble	High	No	No	No	No	Yes	No	Yes	-5.07	2	2	0	0	1	0.17	0
zp_cmpd	ZINC000170592816	P1	c1ccc2c(c1)cc(cn2)NC(=O)c1ccc(cc1)n1ccc(C(F)(F)F)n1	http://zinc.docking.org/substances/ZINC000170592816	O=C(c1ccc(cc1)n1ccc(n1)C(F)(F)F)Nc1cnc2c(c1)cccc2	C20H13F3N4O	382.34	28	21	0.05	5	6	1	98.08	59.81	2.92	3.91	5.65	3.08	3.6	3.83	-4.9	0.00483	1.26e-05	Moderately soluble	-4.86	0.00522	1.37e-05	Moderately soluble	-7.57	1.03e-05	2.69e-08	Poorly soluble	High	No	No	Yes	Yes	Yes	Yes	Yes	-5.86	0	1	0	0	0	0.55	0
zp_cmpd	ZINC000170638403	P1	CC(C)c1ccc(cc1)n1cc(c(C(=O)Nc2cccc(c2)N2CCOC2=O)n1)O	http://zinc.docking.org/substances/ZINC000170638403	CC(c1ccc(cc1)n1nc(c(c1)O)C(=O)Nc1cccc(c1)N1CCOC1=O)C	C22H22N4O4	406.43	30	17	0.23	6	5	2	115.89	96.69	2.88	3.92	3.34	2.38	2.1	2.92	-4.85	0.0057	1.4e-05	Moderately soluble	-5.65	0.000911	2.24e-06	Moderately soluble	-5.41	0.0016	3.94e-06	Moderately soluble	High	No	No	No	No	Yes	No	Yes	-6	0	0	0	0	0	0.55	0
zp_cmpd	ZINC000019764885	P1	Cc1ccc(cn1)C(=O)N1CCCC[C@H]1c1ncc(c(C)n1)C(=O)Nc1ccc(cc1)Cl	http://zinc.docking.org/substances/ZINC000019764885	Clc1ccc(cc1)NC(=O)c1cnc(nc1C)[C@@H]1CCCCN1C(=O)c1ccc(nc1)C	C24H24ClN5O2	449.93	32	18	0.29	6	5	1	127.59	88.08	3.56	3.27	3.87	2.28	4.23	3.44	-4.71	0.00877	1.95e-05	Moderately soluble	-4.79	0.00723	1.61e-05	Moderately soluble	-8.02	4.27e-06	9.48e-09	Poorly soluble	High	No	Yes	No	Yes	Yes	Yes	Yes	-6.72	0	0	0	0	0	0.55	0
zp_cmpd	ZINC000010393773	P1	CCOc1cc(c(cc1NC(=O)c1ccc(cc1)NS(=O)(=O)C)OCC)N1CCOCC1	http://zinc.docking.org/substances/ZINC000010393773	CCOc1cc(N2CCOCC2)c(cc1NC(=O)c1ccc(cc1)NS(=O)(=O)C)OCC	C22H29N3O6S	463.55	32	12	0.41	10	6	2	127.25	114.58	3.06	2.15	3.26	0.49	2.02	2.2	-3.69	0.0955	0.000206	Soluble	-4.19	0.03	6.48e-05	Moderately soluble	-6.39	0.000188	4.06e-07	Poorly soluble	High	No	Yes	No	Yes	Yes	Yes	Yes	-7.6	0	0	0	0	0	0.55	1
zp_cmpd	ZINC000004903202	P1	CCOc1cc(c(cc1NC(=O)c1ccc(cc1)OC(C)C)OCC)N1CCOCC1	http://zinc.docking.org/substances/ZINC000004903202	CCOc1cc(N2CCOCC2)c(cc1NC(=O)c1ccc(cc1)OC(C)C)OCC	C24H32N2O5	428.52	31	12	0.46	10	5	1	125.09	69.26	4.51	3.95	3.79	1.83	4.11	3.64	-4.61	0.0105	2.44e-05	Moderately soluble	-5.1	0.00337	7.86e-06	Moderately soluble	-6.62	0.000102	2.37e-07	Poorly soluble	High	Yes	No	No	Yes	No	Yes	No	-6.11	0	0	0	0	0	0.55	1
zp_cmpd	ZINC000114323290	P1	c1cc(c(cc1N=c1c(cnc(Cl)[nH]1)F)C(F)(F)F)Cl	http://zinc.docking.org/substances/ZINC000114323290	Clc1ncc(c(=Nc2ccc(c(c2)C(F)(F)F)Cl)[nH]1)F	C11H5Cl2F4N3	326.08	20	12	0.09	2	6	1	65.23	41.04	2.45	3.99	5.68	3.87	5.46	4.29	-4.69	0.0067	2.05e-05	Moderately soluble	-4.55	0.00912	2.8e-05	Moderately soluble	-6.59	8.29e-05	2.54e-07	Poorly soluble	High	Yes	No	No	No	No	No	No	-5.46	0	1	0	0	0	0.55	0
zp_cmpd	ZINC000005902899	P1	CCN1CCN(CC1)C(=O)[C@H](C)Nc1cc(c(cc1OCC)N1CCOCC1)OCC	http://zinc.docking.org/substances/ZINC000005902899	CCOc1cc(N2CCOCC2)c(cc1N[C@H](C(=O)N1CCN(CC1)CC)C)OCC	C23H38N4O4	434.57	31	6	0.7	10	5	1	134.24	66.51	4.14	2.44	0.95	0.81	2.41	2.15	-3.55	0.121	0.000279	Soluble	-3.48	0.144	0.000331	Soluble	-4.55	0.0123	2.82e-05	Moderately soluble	High	No	Yes	No	No	No	Yes	No	-7.22	0	1	0	0	0	0.55	1
zp_cmpd	ZINC000065475089	P1	C[C@H](Cn1cccn1)NCc1c(C)nn(C)c1N1CCOCC1	http://zinc.docking.org/substances/ZINC000065475089	C[C@H](Cn1cccn1)NCc1c(C)nn(c1N1CCOCC1)C	C16H26N6O	318.42	23	10	0.62	6	4	1	92.94	60.14	2.65	0.46	0.41	0.73	0.82	1.02	-2.03	2.97	0.00934	Soluble	-1.29	16.3	0.0511	Very soluble	-3.18	0.212	0.000665	Soluble	High	No	Yes	No	No	No	No	No	-7.92	0	0	0	0	0	0.55	0
zp_cmpd	ZINC000065134957	P1	Cc1ccc(cc1)C(=O)Nc1ccc2c(c1)ncnc2N1CCCC1	http://zinc.docking.org/substances/ZINC000065134957	Cc1ccc(cc1)C(=O)Nc1ccc2c(c1)ncnc2N1CCCC1	C20H20N4O	332.4	25	16	0.25	4	3	1	103.36	58.12	3.17	3.76	3.22	3.19	3.35	3.34	-4.48	0.011	3.32e-05	Moderately soluble	-4.67	0.00705	2.12e-05	Moderately soluble	-6.65	7.44e-05	2.24e-07	Poorly soluble	High	Yes	No	Yes	Yes	Yes	Yes	Yes	-5.66	0	0	0	0	0	0.55	0
zp_cmpd	ZINC000002231139	P1	CCOc1cc2c(cc1OC)c(nc(c1ccc(c(c1)OC)OC)n2)N1C[C@@H](C)O[C@H](C)C1	http://zinc.docking.org/substances/ZINC000002231139	CCOc1cc2nc(nc(c2cc1OC)N1C[C@@H](C)O[C@@H](C1)C)c1ccc(c(c1)OC)OC	C25H31N3O5	453.53	33	16	0.44	7	7	0	131.09	75.17	4.56	4.4	3.95	1.67	4.12	3.74	-5.32	0.00217	4.78e-06	Moderately soluble	-5.7	0.000914	2.02e-06	Moderately soluble	-7.13	3.35e-05	7.38e-08	Poorly soluble	High	Yes	No	No	No	Yes	No	No	-5.94	0	1	0	0	0	0.55	0
zp_cmpd	ZINC000002091102	P1	CCOc1cc2c(cc1OC)c(nc(c1ccc(c(c1)OC)OC)n2)N1CCCC1	http://zinc.docking.org/substances/ZINC000002091102	CCOc1cc2nc(nc(c2cc1OC)N1CCCC1)c1ccc(c(c1)OC)OC	C23H27N3O4	409.48	30	16	0.39	7	6	0	120.39	65.94	4.5	4.4	3.94	2.04	4.29	3.83	-5.08	0.00338	8.25e-06	Moderately soluble	-5.5	0.00129	3.15e-06	Moderately soluble	-7.12	3.11e-05	7.59e-08	Poorly soluble	High	Yes	No	No	Yes	Yes	Yes	No	-5.67	0	0	0	0	0	0.55	0
zp_cmpd	ZINC000002211255	P1	CCOc1cc2c(cc1OC)c(nc(c1ccc(c(c1)OC)OC)n2)N1C[C@H](C)C[C@@H](C)C1	http://zinc.docking.org/substances/ZINC000002211255	CCOc1cc2nc(nc(c2cc1OC)N1C[C@H](C)C[C@H](C1)C)c1ccc(c(c1)OC)OC	C26H33N3O4	451.56	33	16	0.46	7	6	0	134.81	65.94	4.76	5.63	4.82	2.66	4.76	4.53	-6.08	0.000373	8.25e-07	Poorly soluble	-6.78	7.53e-05	1.67e-07	Poorly soluble	-7.67	9.61e-06	2.13e-08	Poorly soluble	High	Yes	Yes	No	No	No	No	No	-5.06	0	1	0	0	1	0.55	0
zp_cmpd	ZINC000013660119	P1	CCOc1cc2c(cc1OC)c(nc(c1ccc(c(c1)OC)OC)n2)N1C[C@@H](C)C[C@@H](C)C1	http://zinc.docking.org/substances/ZINC000013660119	CCOc1cc2nc(nc(c2cc1OC)N1C[C@H](C)C[C@@H](C1)C)c1ccc(c(c1)OC)OC	C26H33N3O4	451.56	33	16	0.46	7	6	0	134.81	65.94	4.83	5.63	4.82	2.66	4.76	4.54	-6.08	0.000373	8.25e-07	Poorly soluble	-6.78	7.53e-05	1.67e-07	Poorly soluble	-7.67	9.61e-06	2.13e-08	Poorly soluble	High	Yes	Yes	No	No	No	No	No	-5.06	0	1	0	0	1	0.55	0
zp_cmpd	ZINC000033089194	P1	Cc1cc(C)cc(c1)N=C(c1cn2[C@H](C)Cc3cc(cc(c23)c1=O)Br)O	http://zinc.docking.org/substances/ZINC000033089194	Cc1cc(cc(c1)C)N=C(c1cn2[C@H](C)Cc3c2c(c1=O)cc(c3)Br)O	C21H19BrN2O2	411.29	26	16	0.24	2	3	1	110.03	54.59	3.48	4.4	5.13	3.83	5.35	4.44	-5.49	0.00135	3.27e-06	Moderately soluble	-5.26	0.00224	5.45e-06	Moderately soluble	-7.06	3.55e-05	8.63e-08	Poorly soluble	High	Yes	No	Yes	Yes	Yes	No	No	-5.68	0	0	0	0	0	0.55	0
zp_cmpd	ZINC000033089038	P1	c1cc2CCn3cc(c(=O)c(c1)c23)C(=Nc1ccc(c(c1)C(F)(F)F)Cl)O	http://zinc.docking.org/substances/ZINC000033089038	OC(=Nc1ccc(c(c1)C(F)(F)F)Cl)c1cn2CCc3c2c(c1=O)ccc3	C19H12ClF3N2O2	392.76	27	16	0.16	3	6	1	97.6	54.59	2.86	5.37	6.02	3.61	5.24	4.62	-5.9	0.000496	1.26e-06	Moderately soluble	-6.27	0.000211	5.37e-07	Poorly soluble	-6.8	6.24e-05	1.59e-07	Poorly soluble	High	No	No	Yes	Yes	Yes	No	No	-4.88	0	1	0	1	1	0.55	0
zp_cmpd	ZINC000022235303	P1	c1cc2CCCn3cc(c(=O)c(c1)c23)C(=Nc1ccc(c(c1)C(F)(F)F)Cl)O	http://zinc.docking.org/substances/ZINC000022235303	OC(=Nc1ccc(c(c1)C(F)(F)F)Cl)c1cn2CCCc3c2c(c1=O)ccc3	C20H14ClF3N2O2	406.79	28	16	0.2	3	6	1	102.41	54.59	3.02	5.72	6.41	3.83	5.48	4.89	-6.19	0.000262	6.45e-07	Poorly soluble	-6.63	9.47e-05	2.33e-07	Poorly soluble	-7.07	3.49e-05	8.59e-08	Poorly soluble	High	No	No	Yes	Yes	Yes	No	No	-4.72	0	1	0	1	1	0.55	0
zp_cmpd	ZINC000019753747	P1	Cc1c(cnc([C@H]2CCCCN2C(=O)c2cc[nH]n2)n1)C(=O)Nc1ccc(cc1)Cl	http://zinc.docking.org/substances/ZINC000019753747	Clc1ccc(cc1)NC(=O)c1cnc(nc1C)[C@H]1CCCCN1C(=O)c1n[nH]cc1	C21H21ClN6O2	424.88	30	17	0.29	6	5	2	116.97	103.87	2.34	2.56	2.89	1.71	3.22	2.54	-4.11	0.033	7.76e-05	Moderately soluble	-4.39	0.0173	4.08e-05	Moderately soluble	-6.87	5.73e-05	1.35e-07	Poorly soluble	High	No	Yes	Yes	Yes	Yes	Yes	Yes	-7.07	0	0	0	0	0	0.55	0
zp_cmpd	ZINC000019753745	P1	Cc1c(cnc([C@@H]2CCCCN2C(=O)c2cc[nH]n2)n1)C(=O)Nc1ccc(cc1)Cl	http://zinc.docking.org/substances/ZINC000019753745	Clc1ccc(cc1)NC(=O)c1cnc(nc1C)[C@@H]1CCCCN1C(=O)c1n[nH]cc1	C21H21ClN6O2	424.88	30	17	0.29	6	5	2	116.97	103.87	2.57	2.56	2.89	1.71	3.22	2.59	-4.11	0.033	7.76e-05	Moderately soluble	-4.39	0.0173	4.08e-05	Moderately soluble	-6.87	5.73e-05	1.35e-07	Poorly soluble	High	No	Yes	Yes	Yes	Yes	Yes	Yes	-7.07	0	0	0	0	0	0.55	0
zp_cmpd	ZINC000025324004	P1	CC(C)c1n[nH]c(=NC(=O)c2ccc(cc2)n2c(C)nc3ccccc3c2=O)s1	http://zinc.docking.org/substances/ZINC000025324004	O=C(c1ccc(cc1)n1c(C)nc2c(c1=O)cccc2)N=c1[nH]nc(s1)C(C)C	C21H19N5O2S	405.47	29	21	0.19	4	5	1	113.24	121.24	3.27	3.58	3.34	2.84	5.42	3.69	-4.88	0.00533	1.31e-05	Moderately soluble	-5.81	0.000625	1.54e-06	Moderately soluble	-7.1	3.25e-05	8.02e-08	Poorly soluble	High	No	No	No	Yes	Yes	No	Yes	-6.23	0	0	0	0	0	0.55	0
zp_cmpd	ZINC000257341594	P1	Cc1nc(cc(n1)O)[C@@H]1COCCN1C(=O)c1cnc(C2CC2)nc1	http://zinc.docking.org/substances/ZINC000257341594	Oc1cc(nc(n1)C)[C@@H]1COCCN1C(=O)c1cnc(nc1)C1CC1	C17H19N5O3	341.36	25	12	0.47	4	7	1	91.96	101.33	2.8	0.09	0.6	-0.11	1.67	1.01	-2.1	2.68	0.00786	Soluble	-1.77	5.76	0.0169	Very soluble	-3.71	0.067	0.000196	Soluble	High	No	Yes	Yes	No	No	No	No	-8.32	0	0	0	0	0	0.55	0
zp_cmpd	ZINC000069517593	P1	CCc1cc(Nc2cccc(c2)N2CCC(CC2)O)n2c(ncn2)n1	http://zinc.docking.org/substances/ZINC000069517593	CCc1cc(Nc2cccc(c2)N2CCC(CC2)O)n2c(n1)ncn2	C18H22N6O	338.41	25	15	0.39	4	4	2	100.71	78.58	2.67	2.8	2.01	2.05	1.02	2.11	-3.88	0.0444	0.000131	Soluble	-4.11	0.0265	7.82e-05	Moderately soluble	-4.59	0.00872	2.58e-05	Moderately soluble	High	No	Yes	Yes	No	No	Yes	No	-6.38	0	0	0	0	0	0.55	0
zp_cmpd	ZINC000004923154	P1	Cc1cc(Nc2ccc(c(c2)C(F)(F)F)Cl)n2c(ncn2)n1	http://zinc.docking.org/substances/ZINC000004923154	Cc1cc(Nc2ccc(c(c2)C(F)(F)F)Cl)n2c(n1)ncn2	C13H9ClF3N5	327.69	22	15	0.15	3	6	1	75.3	55.11	2.49	3.88	5	3.32	2.71	3.48	-4.62	0.00781	2.38e-05	Moderately soluble	-4.73	0.00604	1.84e-05	Moderately soluble	-5.77	0.000551	1.68e-06	Moderately soluble	High	Yes	No	Yes	Yes	No	No	No	-5.54	0	0	0	0	0	0.55	0
dmis_cmpd	ZINC000067756523	P1	Cc1cnc2c(C(=O)NC[C@@H]3CCN(Cc4c[nH]cn4)C3)cnn2c1	http://zinc.docking.org/substances/ZINC000067756523	Cc1cnc2n(c1)ncc2C(=O)NC[C@@H]1CCN(C1)Cc1c[nH]cn1	C17H21N7O	339.39	25	14	0.41	6	5	2	96.31	91.21	1.78	0.06	0.48	0.45	1.09	0.77	-2	3.39	0.00999	Soluble	-1.53	10	0.0296	Very soluble	-4.45	0.0121	3.56e-05	Moderately soluble	High	No	Yes	No	No	No	No	No	-8.33	0	0	0	0	0	0.55	0
dmis_cmpd	ZINC000390832122	P1	CCn1cc(C(=O)NCc2cncc(-c3cnn(C)c3)c2)c(=O)c2ccc(C)nc21	http://zinc.docking.org/substances/ZINC000390832122	CCn1cc(C(=O)NCc2cncc(c2)c2cnn(c2)C)c(=O)c2c1nc(C)cc2	C22H22N6O2	402.45	30	21	0.23	6	5	1	114.8	94.7	3.32	2.14	2.3	0.86	2.85	2.29	-3.81	0.063	0.000157	Soluble	-3.76	0.0698	0.000174	Soluble	-6.98	4.25e-05	1.06e-07	Poorly soluble	High	No	Yes	Yes	No	Yes	No	Yes	-7.24	0	0	0	0	0	0.55	0
dmis_cmpd	ZINC000012821447	P1	COC(=O)c1cc(NC(=O)c2ccc(-n3nc(C)cc3C)cc2)c(F)cc1F	http://zinc.docking.org/substances/ZINC000012821447	COC(=O)c1cc(NC(=O)c2ccc(cc2)n2nc(cc2C)C)c(cc1F)F	C20H17F2N3O3	385.36	28	17	0.15	6	6	1	98.91	73.22	3.02	3.58	4.46	3.61	3.95	3.72	-4.54	0.0112	2.9e-05	Moderately soluble	-4.8	0.00605	1.57e-05	Moderately soluble	-6.79	6.28e-05	1.63e-07	Poorly soluble	High	Yes	No	No	Yes	Yes	No	No	-6.11	0	0	0	0	0	0.55	0
dmis_cmpd	ZINC000093533922	P1	Cc1ccc(O)c(CN2CCN(c3ccc(C(N)=O)cc3)CC2)n1	http://zinc.docking.org/substances/ZINC000093533922	Cc1ccc(c(n1)CN1CCN(CC1)c1ccc(cc1)C(=O)N)O	C18H22N4O2	326.39	24	12	0.33	4	4	2	100.07	82.69	2.32	1.24	0.6	0.76	1.56	1.3	-2.75	0.579	0.00177	Soluble	-2.57	0.87	0.00266	Soluble	-4.11	0.0256	7.83e-05	Moderately soluble	High	No	Yes	No	No	No	No	No	-7.41	0	0	0	0	0	0.55	0
dmis_cmpd	ZINC000003208338	P1	C[C@@H]1CN(S(=O)(=O)c2ccc(C(=O)Nc3cc(Cl)c(Cl)cc3Cl)cc2)C[C@@H](C)O1	http://zinc.docking.org/substances/ZINC000003208338	C[C@H]1O[C@H](C)CN(C1)S(=O)(=O)c1ccc(cc1)C(=O)Nc1cc(Cl)c(cc1Cl)Cl	C19H19Cl3N2O4S	477.79	29	12	0.32	5	5	1	118.6	84.09	3.35	4.28	5.21	3.13	3.5	3.89	-5.47	0.0016	3.35e-06	Moderately soluble	-5.76	0.000833	1.74e-06	Moderately soluble	-7.03	4.42e-05	9.25e-08	Poorly soluble	High	No	No	No	Yes	Yes	No	Yes	-6.18	0	0	0	0	0	0.55	0
dmis_cmpd	ZINC000029472470	P1	Cc1ccc(C(=O)Nc2cc3c(cc2Cl)OCCO3)cc1NS(C)(=O)=O	http://zinc.docking.org/substances/ZINC000029472470	O=C(c1ccc(c(c1)NS(=O)(=O)C)C)Nc1cc2OCCOc2cc1Cl	C17H17ClN2O5S	396.85	26	12	0.24	5	5	2	99.77	102.11	2.63	2.43	3.74	1.43	2.43	2.53	-3.84	0.057	0.000144	Soluble	-4.22	0.0241	6.07e-05	Moderately soluble	-6.24	0.000229	5.77e-07	Poorly soluble	High	No	Yes	Yes	No	Yes	Yes	Yes	-7	0	0	0	0	0	0.55	0
dmis_cmpd	ZINC000079038312	P1	COc1cc(C)c(NC(=O)c2cc(Cl)nc(N(C)C)c2)cc1OC	http://zinc.docking.org/substances/ZINC000079038312	COc1cc(C)c(cc1OC)NC(=O)c1cc(Cl)nc(c1)N(C)C	C17H20ClN3O3	349.81	24	12	0.29	6	4	1	95.62	63.69	3.28	3.41	3.19	1.97	2.94	2.96	-4.13	0.0259	7.39e-05	Moderately soluble	-4.43	0.0131	3.74e-05	Moderately soluble	-5.87	0.000469	1.34e-06	Moderately soluble	High	Yes	No	Yes	Yes	Yes	Yes	No	-6.01	0	0	0	0	0	0.55	0
dmis_cmpd	ZINC000328980877	P1	Cc1ccc(C(F)(F)F)cc1N=c1cc(C(F)(F)F)[nH]c(=NCCCN(C)C)[nH]1	http://zinc.docking.org/substances/ZINC000328980877	CN(CCCN=c1[nH]c(=Nc2cc(ccc2C)C(F)(F)F)cc([nH]1)C(F)(F)F)C	C18H21F6N5	421.38	29	12	0.44	7	9	2	95.33	59.54	3.71	3.51	6.08	3.81	6.5	4.72	-4.51	0.0131	3.1e-05	Moderately soluble	-4.44	0.0152	3.6e-05	Moderately soluble	-7.66	9.2e-06	2.18e-08	Poorly soluble	High	No	No	No	Yes	No	No	No	-6.38	0	1	0	1	0	0.55	0
dmis_cmpd	ZINC000096161447	P1	COCC(=O)Nc1ccc(C)c(NC(=O)N2CC(Oc3cccc(C)c3)C2)c1	http://zinc.docking.org/substances/ZINC000096161447	COCC(=O)Nc1ccc(c(c1)NC(=O)N1CC(C1)Oc1cccc(c1)C)C	C21H25N3O4	383.44	28	12	0.33	9	4	2	111.6	79.9	2.8	2.41	2.42	1.79	2.44	2.37	-3.46	0.133	0.000348	Soluble	-3.73	0.0714	0.000186	Soluble	-5.83	0.000562	1.47e-06	Moderately soluble	High	No	Yes	No	Yes	Yes	Yes	Yes	-6.93	0	0	0	0	0	0.55	0
dmis_cmpd	ZINC000253535389	P1	Cc1cc(O)c(C(=O)N[C@@H](c2cnc3ccccc3c2)[C@H]2C[C@@H](O)C2)cn1	http://zinc.docking.org/substances/ZINC000253535389	O[C@@H]1C[C@@H](C1)[C@H](c1cnc2c(c1)cccc2)NC(=O)c1cnc(cc1O)C	C21H21N3O3	363.41	27	16	0.29	5	5	3	102.29	95.34	2.62	2.65	2.56	1.26	2.93	2.4	-3.87	0.0489	0.000135	Soluble	-4.3	0.0181	4.97e-05	Moderately soluble	-5.73	0.000677	1.86e-06	Moderately soluble	High	No	Yes	No	Yes	No	Yes	Yes	-6.64	0	0	0	0	0	0.55	0
dmis_cmpd	ZINC000032848206	P1	NC(=O)Nc1cccc(C(=O)Nc2cc3c(cc2Cl)OCCO3)c1	http://zinc.docking.org/substances/ZINC000032848206	NC(=O)Nc1cccc(c1)C(=O)Nc1cc2OCCOc2cc1Cl	C16H14ClN3O4	347.75	24	12	0.12	5	4	3	89.14	102.68	2.25	1.71	2.47	1.67	1.77	1.98	-3.11	0.268	0.00077	Soluble	-3.48	0.115	0.00033	Soluble	-5.17	0.00237	6.81e-06	Moderately soluble	High	No	Yes	Yes	No	No	Yes	No	-7.21	0	0	0	0	0	0.55	0
dmis_cmpd	ZINC000045890196	P1	Cc1ccc(C(C)C)c(OCC(=O)Nc2c(C)cc(N)cc2C)c1	http://zinc.docking.org/substances/ZINC000045890196	O=C(Nc1c(C)cc(cc1C)N)COc1cc(C)ccc1C(C)C	C20H26N2O2	326.43	24	12	0.35	6	2	2	100.65	64.35	3.05	4.34	4.15	3.26	4.44	3.85	-4.57	0.00874	2.68e-05	Moderately soluble	-5.41	0.00128	3.92e-06	Moderately soluble	-6.66	7.13e-05	2.18e-07	Poorly soluble	High	Yes	No	Yes	Yes	Yes	Yes	Yes	-5.21	0	0	0	0	0	0.55	0
dmis_cmpd	ZINC000012801051	P1	Cc1cc(C)n(-c2ccc(C(=O)Nc3cc(C(C)(C)C)nn3C)cc2)n1	http://zinc.docking.org/substances/ZINC000012801051	Cc1nn(c(c1)C)c1ccc(cc1)C(=O)Nc1cc(nn1C)C(C)(C)C	C20H25N5O	351.45	26	16	0.35	5	3	1	104.03	64.74	3.32	3.88	3.58	3.1	2.89	3.35	-4.59	0.00906	2.58e-05	Moderately soluble	-4.94	0.00406	1.16e-05	Moderately soluble	-5.79	0.000571	1.63e-06	Moderately soluble	High	Yes	No	No	Yes	Yes	No	Yes	-5.69	0	0	0	0	0	0.55	0
dmis_cmpd	ZINC000215800935	P1	CCCn1ncc(CN(C)Cc2cc(C)no2)c1C	http://zinc.docking.org/substances/ZINC000215800935	CCCn1ncc(c1C)CN(Cc1onc(c1)C)C	C14H22N4O	262.35	19	10	0.57	6	4	0	75.06	47.09	3.04	1.67	2.23	1.17	2.34	2.09	-2.51	0.807	0.00308	Soluble	-2.27	1.4	0.00533	Soluble	-4.28	0.0139	5.3e-05	Moderately soluble	High	Yes	Yes	No	No	No	No	No	-6.71	0	0	0	0	0	0.55	0
dmis_cmpd	ZINC000253623992	P1	Cc1cc(C)c(C(=O)Nc2ccc3c(c2)ncn3CCN(C)C)c(O)n1	http://zinc.docking.org/substances/ZINC000253623992	CN(CCn1cnc2c1ccc(c2)NC(=O)c1c(C)cc(nc1O)C)C	C19H23N5O2	353.42	26	15	0.32	6	5	2	102.28	83.28	2.66	2.47	2.38	1.39	1.97	2.17	-3.62	0.0851	0.000241	Soluble	-3.86	0.0484	0.000137	Soluble	-5.31	0.00173	4.91e-06	Moderately soluble	High	No	Yes	Yes	No	No	Yes	No	-6.7	0	0	0	0	0	0.55	0
dmis_cmpd	ZINC000021360444	P1	Cc1cc(OCC(=O)Nc2c(C)cccc2C)nc(N2CCCC2)n1	http://zinc.docking.org/substances/ZINC000021360444	O=C(Nc1c(C)cccc1C)COc1cc(C)nc(n1)N1CCCC1	C19H24N4O2	340.42	25	12	0.42	6	4	1	101.9	67.35	2.97	3.48	2.45	2.21	3.27	2.88	-4.1	0.0269	7.9e-05	Moderately soluble	-4.58	0.00902	2.65e-05	Moderately soluble	-5.89	0.00044	1.29e-06	Moderately soluble	High	Yes	No	Yes	Yes	Yes	Yes	Yes	-5.91	0	0	0	0	0	0.55	0
dmis_cmpd	ZINC000226330273	P1	Cc1cc(N)c(NC(=O)c2cccc(Br)c2)cc1N1CCC(C)CC1	http://zinc.docking.org/substances/ZINC000226330273	CC1CCN(CC1)c1cc(NC(=O)c2cccc(c2)Br)c(cc1C)N	C20H24BrN3O	402.33	25	12	0.35	4	1	2	111.98	58.36	3.21	4.54	4.26	3.74	3.73	3.9	-5.29	0.00208	5.18e-06	Moderately soluble	-5.49	0.00131	3.25e-06	Moderately soluble	-6.6	0.000102	2.54e-07	Poorly soluble	High	Yes	No	No	Yes	Yes	Yes	Yes	-5.53	0	0	0	0	0	0.55	0
dmis_cmpd	ZINC000019219902	P1	Cc1ccc2c(c1)c(=O)cc(C(F)(F)F)n2C[C@@H]1CCCN1Cc1cnn(C)c1	http://zinc.docking.org/substances/ZINC000019219902	Cc1ccc2c(c1)c(=O)cc(n2C[C@@H]1CCCN1Cc1cnn(c1)C)C(F)(F)F	C21H23F3N4O	404.43	29	15	0.43	5	6	0	109.7	43.06	3.13	3.35	4.35	2.57	3.7	3.42	-4.51	0.0125	3.09e-05	Moderately soluble	-3.93	0.0473	0.000117	Soluble	-5.92	0.000492	1.22e-06	Moderately soluble	High	Yes	Yes	No	Yes	Yes	Yes	Yes	-6.39	0	0	0	0	0	0.55	0
dmis_cmpd	ZINC000004033077	P1	COc1cccc(C(=O)Nc2cc(-c3cn4cccnc4n3)ccc2C)c1OC	http://zinc.docking.org/substances/ZINC000004033077	COc1c(OC)cccc1C(=O)Nc1cc(ccc1C)c1cn2c(n1)nccc2	C22H20N4O3	388.42	29	21	0.14	6	5	1	110.59	77.75	3.2	3.92	3.78	2.11	3.13	3.23	-4.86	0.00539	1.39e-05	Moderately soluble	-5.25	0.00218	5.6e-06	Moderately soluble	-7.32	1.85e-05	4.76e-08	Poorly soluble	High	No	No	Yes	Yes	Yes	Yes	Yes	-5.89	0	0	0	0	0	0.55	0
dmis_cmpd	ZINC000223383147	P1	Cc1ccc(S(=O)(=O)N(C)Cc2ncc(C(=O)Nc3c(F)cccc3F)cn2)cc1	http://zinc.docking.org/substances/ZINC000223383147	Cc1ccc(cc1)S(=O)(=O)N(Cc1ncc(cn1)C(=O)Nc1c(F)cccc1F)C	C20H18F2N4O3S	432.44	30	18	0.15	7	8	1	106.41	100.64	2.73	2.28	4.71	2.03	2.81	2.91	-3.94	0.0497	0.000115	Soluble	-4.03	0.0403	9.32e-05	Moderately soluble	-7.58	1.14e-05	2.64e-08	Poorly soluble	High	No	No	Yes	Yes	Yes	Yes	Yes	-7.32	0	0	0	0	0	0.55	0
dmis_cmpd	ZINC000008039580	P1	CCOc1ccc(NC(=O)c2cc(S(=O)(=O)N3CCCC3)ccc2C)cc1OC	http://zinc.docking.org/substances/ZINC000008039580	CCOc1ccc(cc1OC)NC(=O)c1cc(ccc1C)S(=O)(=O)N1CCCC1	C21H26N2O5S	418.51	29	12	0.38	8	6	1	115.63	93.32	3.06	3.07	3.95	1.84	2.79	2.94	-4.15	0.0298	7.13e-05	Moderately soluble	-4.7	0.00841	2.01e-05	Moderately soluble	-6.24	0.000242	5.78e-07	Poorly soluble	High	No	No	No	Yes	Yes	Yes	Yes	-6.67	0	0	0	0	0	0.55	0
dmis_cmpd	ZINC000007509268	P1	Cc1nc2ncccc2c(=O)n1-c1ccc(F)c(NC(=O)c2ccc(F)cc2)c1	http://zinc.docking.org/substances/ZINC000007509268	Fc1ccc(cc1)C(=O)Nc1cc(ccc1F)n1c(C)nc2c(c1=O)cccn2	C21H14F2N4O2	392.36	29	22	0.05	4	6	1	104.23	76.88	3	2.73	4.27	3.21	3.96	3.44	-4.29	0.0201	5.13e-05	Moderately soluble	-4	0.0394	0.0001	Soluble	-7.95	4.44e-06	1.13e-08	Poorly soluble	High	No	No	Yes	No	Yes	No	Yes	-6.76	0	0	0	0	0	0.55	0
dmis_cmpd	ZINC000015842924	P1	Cc1cc(C)c(NC(=O)c2ccc(N3C(=O)[C@@H](C)CS3(=O)=O)cc2)c(Cl)c1	http://zinc.docking.org/substances/ZINC000015842924	Cc1cc(C)c(c(c1)Cl)NC(=O)c1ccc(cc1)N1C(=O)[C@H](CS1(=O)=O)C	C19H19ClN2O4S	406.88	27	12	0.26	4	4	1	109.4	91.93	2.6	3.32	4.03	2.08	3.05	3.02	-4.52	0.0123	3.03e-05	Moderately soluble	-4.93	0.00481	1.18e-05	Moderately soluble	-6.36	0.000178	4.39e-07	Poorly soluble	High	No	No	No	Yes	Yes	No	Yes	-6.42	0	0	0	0	0	0.55	0
dmis_cmpd	ZINC000006207079	P1	CCOc1c(Cl)cc(C(=O)Nc2cc(C)ccc2C)cc1OC	http://zinc.docking.org/substances/ZINC000006207079	CCOc1c(Cl)cc(cc1OC)C(=O)Nc1cc(C)ccc1C	C18H20ClNO3	333.81	23	12	0.28	6	3	1	93.39	47.56	3.64	4.42	4.43	3.57	4.72	4.15	-4.68	0.00691	2.07e-05	Moderately soluble	-5.14	0.00244	7.3e-06	Moderately soluble	-6.94	3.86e-05	1.16e-07	Poorly soluble	High	Yes	No	Yes	Yes	Yes	Yes	Yes	-5.2	0	0	0	0	0	0.55	0
dmis_cmpd	ZINC000038859762	P1	Cc1ccc([N+](=O)[O-])cc1NC(=O)c1ccc(CN2CCC[C@@H](C)C2)cc1	http://zinc.docking.org/substances/ZINC000038859762	C[C@@H]1CCCN(C1)Cc1ccc(cc1)C(=O)Nc1cc(ccc1C)[N+](=O)[O-]	C21H25N3O3	367.44	27	12	0.38	6	4	1	112.95	78.16	3.35	4.07	3.66	2.66	2	3.15	-4.62	0.00891	2.43e-05	Moderately soluble	-5.42	0.00141	3.84e-06	Moderately soluble	-5.92	0.000446	1.21e-06	Moderately soluble	High	No	No	No	Yes	Yes	Yes	Yes	-5.65	0	0	0	0	0	0.55	0
dmis_cmpd	ZINC000257311033	P1	Cn1cc(C(=O)N2CCCC[C@@H]2c2cc(O)n3ccnc3n2)cn1	http://zinc.docking.org/substances/ZINC000257311033	Cn1ncc(c1)C(=O)N1CCCC[C@@H]1c1cc(O)n2c(n1)ncc2	C16H18N6O2	326.35	24	14	0.38	3	5	1	90.66	88.55	1.89	1.27	0.83	0.88	-0.16	0.94	-2.9	0.414	0.00127	Soluble	-2.73	0.61	0.00187	Soluble	-2.47	1.1	0.00336	Soluble	High	No	Yes	Yes	No	No	No	No	-7.39	0	0	0	0	0	0.55	0
dmis_cmpd	ZINC000021806862	P1	Cc1cc(C)c(NC(=O)c2cc(C(F)(F)F)n(C)n2)c(C)c1	http://zinc.docking.org/substances/ZINC000021806862	Cc1cc(C)c(c(c1)C)NC(=O)c1nn(c(c1)C(F)(F)F)C	C15H16F3N3O	311.3	22	11	0.33	4	5	1	77.6	46.92	2.69	3.42	4.58	2.9	3.58	3.43	-4.03	0.029	9.32e-05	Moderately soluble	-4.09	0.0256	8.21e-05	Moderately soluble	-5.35	0.0014	4.5e-06	Moderately soluble	High	Yes	No	Yes	Yes	No	No	No	-5.77	0	0	0	0	0	0.55	0
dmis_cmpd	ZINC000012917985	P1	COc1cc(C)c(NC(=O)c2c(C)nc(C(C)C)nc2SC)cc1OC	http://zinc.docking.org/substances/ZINC000012917985	CSc1nc(nc(c1C(=O)Nc1cc(OC)c(cc1C)OC)C)C(C)C	C19H25N3O3S	375.49	26	12	0.42	7	5	1	105.46	98.64	3.8	3.75	4.02	1.94	4.34	3.57	-4.41	0.0146	3.89e-05	Moderately soluble	-5.51	0.00115	3.06e-06	Moderately soluble	-6.46	0.000129	3.44e-07	Poorly soluble	High	No	No	No	Yes	Yes	No	No	-5.93	0	0	0	0	0	0.55	0
dmis_cmpd	ZINC000003000255	P1	CCCOc1cccc(C(=O)Nc2c(C)cccc2C)c1	http://zinc.docking.org/substances/ZINC000003000255	CCCOc1cccc(c1)C(=O)Nc1c(C)cccc1C	C18H21NO2	283.36	21	12	0.28	6	2	1	86.69	38.33	3.26	4.35	4.15	3.65	4.39	3.96	-4.36	0.0122	4.32e-05	Moderately soluble	-4.87	0.00382	1.35e-05	Moderately soluble	-6.62	6.77e-05	2.39e-07	Poorly soluble	High	Yes	No	Yes	Yes	Yes	Yes	Yes	-4.94	0	0	0	0	0	0.55	0
dmis_cmpd	ZINC000079052036	P1	Cc1cccc(CN(CCC(=O)Nc2ccc([N+](=O)[O-])cc2C)Cc2cccc(C)n2)n1	http://zinc.docking.org/substances/ZINC000079052036	O=C(Nc1ccc(cc1C)[N+](=O)[O-])CCN(Cc1cccc(n1)C)Cc1cccc(n1)C	C24H27N5O3	433.5	32	18	0.29	10	6	1	126.36	103.94	3.33	2.98	3.85	1.22	2.68	2.81	-4.16	0.0299	6.9e-05	Moderately soluble	-4.83	0.00647	1.49e-05	Moderately soluble	-8.07	3.65e-06	8.41e-09	Poorly soluble	High	No	No	No	Yes	Yes	Yes	Yes	-6.83	0	0	0	0	0	0.55	0
dmis_cmpd	ZINC000032906508	P1	Cc1ccc(S(C)(=O)=O)cc1C(=O)Nc1ccc(C(=O)N2CCCC2)cc1	http://zinc.docking.org/substances/ZINC000032906508	O=C(c1cc(ccc1C)S(=O)(=O)C)Nc1ccc(cc1)C(=O)N1CCCC1	C20H22N2O4S	386.46	27	12	0.3	6	4	1	108.03	91.93	2.7	2.31	3.4	2.48	2.72	2.72	-3.62	0.0918	0.000238	Soluble	-3.88	0.0511	0.000132	Soluble	-5.94	0.000442	1.14e-06	Moderately soluble	High	No	No	No	Yes	Yes	No	Yes	-7.02	0	0	0	0	0	0.55	0
dmis_cmpd	ZINC000022252995	P1	CCS(=O)(=O)N(C)c1cc(OC)c(OC)cc1C(=O)Nc1c(C)cc(C)cc1C	http://zinc.docking.org/substances/ZINC000022252995	COc1cc(C(=O)Nc2c(C)cc(cc2C)C)c(cc1OC)N(S(=O)(=O)CC)C	C21H28N2O5S	420.52	29	12	0.38	8	5	1	116.52	93.32	3.32	3.31	4.56	2.23	3.2	3.32	-4.31	0.0206	4.89e-05	Moderately soluble	-4.95	0.00477	1.13e-05	Moderately soluble	-6.68	8.85e-05	2.1e-07	Poorly soluble	High	No	Yes	No	Yes	Yes	Yes	Yes	-6.52	0	0	0	0	0	0.55	0
dmis_cmpd	ZINC000000985515	P1	CCOc1ccc(C(=O)Nc2c(C)cc(C)cc2C)cc1OCC	http://zinc.docking.org/substances/ZINC000000985515	CCOc1cc(ccc1OCC)C(=O)Nc1c(C)cc(cc1C)C	C20H25NO3	327.42	24	12	0.35	7	3	1	98.15	47.56	3.81	4.77	4.47	3.53	4.99	4.31	-4.78	0.0054	1.65e-05	Moderately soluble	-5.5	0.00104	3.16e-06	Moderately soluble	-7.12	2.51e-05	7.66e-08	Poorly soluble	High	Yes	No	Yes	Yes	Yes	Yes	Yes	-4.91	0	0	0	0	0	0.55	0
dmis_cmpd	ZINC000038851898	P1	COC(=O)c1ccc(C)c(NC(=O)c2ccc(CN3CCCCCC3)cc2)c1	http://zinc.docking.org/substances/ZINC000038851898	COC(=O)c1ccc(c(c1)NC(=O)c1ccc(cc1)CN1CCCCCC1)C	C23H28N2O3	380.48	28	12	0.39	7	4	1	115.41	58.64	3.7	3.71	3.69	3.43	4.3	3.76	-4.39	0.0154	4.06e-05	Moderately soluble	-4.63	0.00887	2.33e-05	Moderately soluble	-6.72	7.17e-05	1.88e-07	Poorly soluble	High	Yes	No	No	Yes	Yes	Yes	Yes	-5.99	0	0	0	0	0	0.55	0
zp_cmpd	ZINC000001493878	P1	CNC(=O)c1cc(ccn1)Oc1ccc(cc1)NC(=Nc1ccc(c(c1)C(F)(F)F)Cl)O	http://zinc.docking.org/substances/ZINC000001493878	CNC(=O)c1nccc(c1)Oc1ccc(cc1)NC(=Nc1ccc(c(c1)C(F)(F)F)Cl)O	C21H16ClF3N4O3	464.82	32	18	0.1	8	8	3	113.37	95.84	3.18	4.6	6.52	2.91	4.26	4.29	-5.51	0.00144	3.1e-06	Moderately soluble	-6.34	0.000214	4.6e-07	Poorly soluble	-8.12	3.53e-06	7.59e-09	Poorly soluble	Low	No	No	Yes	Yes	Yes	No	Yes	-5.87	0	1	0	1	0	0.55	0
zp_cmpd	ZINC000016052883	P1	CNC(=O)c1cc(ccn1)Oc1ccc2c(c1)[nH]c(=Nc1ccc(c(c1)C(F)(F)F)Cl)[nH]2	http://zinc.docking.org/substances/ZINC000016052883	CNC(=O)c1nccc(c1)Oc1ccc2c(c1)[nH]c(=Nc1ccc(c(c1)C(F)(F)F)Cl)[nH]2	C21H15ClF3N5O2	461.82	32	21	0.1	6	7	3	111.63	95.16	2.83	3.98	6.1	3.04	5.68	4.33	-5.3	0.00231	5.01e-06	Moderately soluble	-5.68	0.000966	2.09e-06	Moderately soluble	-9.12	3.52e-07	7.62e-10	Poorly soluble	Low	No	No	Yes	Yes	Yes	No	Yes	-6.29	0	1	0	1	0	0.55	0
zp_cmpd	ZINC000035606444	P1	CC(C)c1ccc(cc1)Nc1c(c2cc(c(c(c2)C(C)(C)C)O)C(C)(C)C)nc2ncccn12	http://zinc.docking.org/substances/ZINC000035606444	CC(c1ccc(cc1)Nc1c(nc2n1cccn2)c1cc(c(c(c1)C(C)(C)C)O)C(C)(C)C)C	C29H36N4O	456.62	34	21	0.38	6	3	2	143.11	62.45	4.46	8.76	7.56	4.69	6.01	6.3	-8.25	2.56e-06	5.61e-09	Poorly soluble	-9.95	5.09e-08	1.11e-10	Poorly soluble	-9.34	2.11e-07	4.61e-10	Poorly soluble	Low	No	Yes	No	Yes	No	Yes	No	-2.87	1	2	0	1	1	0.55	0
dmis_cmpd	ZINC000009963385	P1	Cc1cc(C)n2nc(SCC(=O)Nc3cc(S(C)(=O)=O)ccc3Cl)nc2n1	http://zinc.docking.org/substances/ZINC000009963385	O=C(Nc1cc(ccc1Cl)S(=O)(=O)C)CSc1nn2c(n1)nc(cc2C)C	C16H16ClN5O3S2	425.91	27	15	0.25	6	6	1	104.37	140	2.49	2.51	3.42	2.29	1.91	2.52	-4.08	0.0357	8.37e-05	Moderately soluble	-5.1	0.00342	8.02e-06	Moderately soluble	-5.98	0.00045	1.06e-06	Moderately soluble	Low	No	No	No	Yes	Yes	No	Yes	-7.12	0	0	0	1	0	0.55	0
[truncated: 3 more columns]
